# Supplementary material for: Effects of Casein Phosphopeptide-Selenium Complex on the Immune Functions in Beagle Dogs
Source: Animals (Basel). 2022 Aug 10;12(16):2037. doi: 10.3390/ani12162037 (PMC9404450; doi:10.3390/ani12162037)
Supplement: Supplementary file 1 [file animals-12-02037-s001.zip]

Archive with 1 entries (1 files):
- animals-1831470-supplementary.pdf
